# Supplementary material for: Alteration of Hyaluronic Acid Metabolism in Tumor Microenvironment Can Modulate DNA Repair Gene Expression: Therapeutic Potential for Triple-Negative Breast Cancer
Source: Int J Mol Sci. 2025 Nov 24;26(23):11328. doi: 10.3390/ijms262311328 (PMC12692210; doi:10.3390/ijms262311328)
Supplement: Supplementary file 1 [file ijms-26-11328-s001.zip]

Archive with 1 entries (1 files):
- ijms-3976507-supplementary.pdf
